# Supplementary material for: Impact of Adding Polysaccharides on the Stability of Egg Yolk/Fish Oil Emulsions under Accelerated Shelf-Life Conditions
Source: Molecules. 2021 Jun 30;26(13):4020. doi: 10.3390/molecules26134020 (PMC8271835; doi:10.3390/molecules26134020)
Supplement: Supplementary file 1 [file molecules-26-04020-s001.zip]

Archive with 1 entries (1 files):
- molecules-1260965-supplementary.pdf
